# Supplementary material for: Reduced Doses of Diatomaceous Earth and Basil Essential Oil on Stored Grain Against the Wheat-Damaging Sitophilus oryzae: Influence on Bread Quality and Sensory Profile
Source: Foods. 2025 Feb 9;14(4):572. doi: 10.3390/foods14040572 (PMC11854187; doi:10.3390/foods14040572)
Supplement: Supplementary file 1 [file foods-14-00572-s001.zip]

Archive with 1 entries (1 files):
- foods-3417181-supplementary.pdf
